# Supplementary material for: Functionalized graphene-oxide grids enable high-resolution cryo-EM structures of the SNF2h-nucleosome complex without crosslinking
Source: Nat Commun. 2024 Mar 12;15:2225. doi: 10.1038/s41467-024-46178-y (PMC10933330; doi:10.1038/s41467-024-46178-y)
Supplement: Supplementary file 7 — Source Data [file 41467_2024_46178_MOESM7_ESM.xlsx]

## Sheet: Figure 3c
Figure 3c	ATPase assays
Figure 3c	ATPase assays (continued)

## Sheet: Figure 4b
Figure 4b	Nucleosome remodeling assays
